# Supplementary material for: Drosophila models of pathogenic copy-number variant genes show global and non-neuronal defects during development
Source: PLoS Genet. 2020 Jun 24;16(6):e1008792. doi: 10.1371/journal.pgen.1008792 (PMC7313740; doi:10.1371/journal.pgen.1008792)
Supplement: S4 Data — This file summarizes qualitative k-means clustering and longitudinal L3 vein length and wing area changes for 79 tested fly homologs. We defined discordant homologs when multiple RNAi lines for the same fly homolog showed no phenotype versus any qualitative or quantitative phenotypes, followed by discordance for small or large wing size phenotypes. (XLSX) [file pgen.1008792.s012.xlsx]

## Sheet: Sheet1
S4 Data. Summary of adult wing qualitative and quantitative phenotypes for tested Drosophila homologs
CNV region	Human gene/fly gene	Qualitative clustering	L3 size change	Area change	Wing phenotype	Discordant
15q11.2	TUBGCP5/Grip128	Mild (1/2)	Small (1/2)	Small (1/2)	Yes (1/2)	X
15q11.2	NIPA2/spict	No phenotype (1/1)	Large (1/1)	No change (1/1)	Yes (1/1)
15q11.2	CYFIP1/Sra-1	Mild (1/2); Moderate (1/2)	Small (2/2)	Small (2/2)	Yes (2/2)
15q13.3	MTMR10/CG14481	No phenotype (2/2)	Large (1/2)	Large (1/2)	Yes (1/2)	X
15q13.3	CHRNA7/nAchRα5	Severe (2/3)	Large (1/1)	Small (3/3)	Yes (3/3)
15q13.3	TRPM1/Trpm	No phenotype (3/3)	Large (2/3)	Large (2/3)	Yes (2/3)
16p11.2	ALDOA/Ald1	Severe (1/2)	Large (1/1)	Small (2/2)	Yes (2/2)
16p11.2	KCTD13/CG10465	No phenotype (1/1)	No change (1/1)	Small (1/1)	Yes (1/1)
16p11.2	YPEL3/CG15309	Mild (1/1)	Small (1/1)	Small (1/1)	Yes (1/1)
16p11.2	FAM57B/CG17841	Mild (1/1)	Small (1/1)	Small (1/1)	Yes (1/1)
16p11.2	CORO1A/coro	No phenotype (1/1)	Large (1/1)	No change (1/1)	Yes (1/1)
16p11.2	TBX6/Doc2	No phenotype (1/1)	No change (1/1)	Small (1/1)	Yes (1/1)
16p11.2	C16orf53/Pa1	Mild (1/2)	Large (1/2); Small (1/2)	Small (2/2)	Yes (2/2)	X
16p11.2	CDIPT/Pis	No phenotype (1/1)	Large (1/1)	Small (1/1)	Yes (1/1)
16p11.2	PPP4C/Pp4-19C	Severe (1/1)	NA	Small (1/1)	Yes (1/1)
16p11.2	MAPK3/rl	Mild (1/1)	Large (1/1)	Small (1/1)	Yes (1/1)
16p11.2	DOC2A/Rph	Moderate (1/1)	No change (1/1)	Small (1/1)	Yes (1/1)
Distal 16p11.2	ATXN2L/Atx2	Severe (1/1)	NA	Small (1/1)	Yes (1/1)
Distal 16p11.2	SH2B1/Lnk	No phenotype (2/2)	Small (2/2)	Small (2/2)	Yes (2/2)
Distal 16p11.2	TUFM/mEFTu1	Severe (2/2)	NA	Small (2/2)	Yes (2/2)
Distal 16p11.2	CCDC101/Sgf29	No phenotype (2/2)	Small (2/2)	Small (2/2)	Yes (2/2)
Distal 16p11.2	SPNS1/spin	No phenotype (1/1)	No change (1/1)	No change (1/1)	No (1/1)
16p12.1	CDR2/Cen	No phenotype (1/1)	No change (1/1)	No change (1/1)	No (1/1)
16p12.1	MOSMO/CG14182	Moderate (1/2)	Large (1/2); Small (1/2)	Large (1/2); Small (1/2)	Yes (2/2)	X
16p12.1	POLR3E/Sin	Lethal (1/2); Severe (1/2)	NA	Small (1/1)	Yes (2/2)
16p12.1	UQCRC2/UQCR-C2	Lethal (2/3); Severe (1/3)	NA	Small (1/1)	Yes (3/3)
16p13.11	KIAA0430/Marf1	No phenotype (2/2)	Large (1/2)	No change (2/2)	Yes (1/2)	X
16p13.11	ABCC6/MRP	No phenotype (1/1)	No change (1/1)	Small (1/1)	No (1/1)
16p13.11	NDE1/nudE	Moderate (1/2)	Small (1/2)	Small (1/2)	Yes (1/2)	X
17q12	AATF/Aatf	Severe (2/2)	NA	Small (2/2)	Yes (2/2)
17q12	ACACA/ACC	Lethal (1/1)	NA	NA	Yes (1/1)
17q12	TADA2L/Ada2a	No phenotype (1/1)	No change (1/1)	Small (1/1)	Yes (1/1)
17q12	DUSP14/CG15528	Moderate (1/2)	Small (2/2)	Small (2/2)	Yes (2/2)
17q12	DDX52/CG5589	Severe (2/2)	NA	Small (2/2)	Yes (2/2)
17q12	ZNHIT3/CG8204	No phenotype (1/1)	Large (1/1)	Large (1/1)	Yes (1/1)
17q12	DHRS11/CG9150	No phenotype (1/1)	Large (1/1)	Large (1/1)	Yes (1/1)
17q12	LHX1/Lim1	No phenotype (2/2)	Large (1/2)	Large (1/2)	Yes (1/2)	X
17q12	PIGW/PIG-Wb	No phenotype (1/1)	No change (1/1)	No change (1/1)	No (1/1)
1q21.1	FMO5/Fmo-2	No phenotype (2/3)	Small (2/3)	Small (2/3)	Yes (2/3)
1q21.1	BCL9/lgs	Mild (1/2); Moderate (1/2)	Small (2/2)	Small (2/2)	Yes (2/2)
3q29	ZDHHC19/app	Severe (1/2)	Large (1/1)	Large (1/2); Small (1/2)	Yes (2/2)	X
3q29	NCBP2/Cbp20	Severe (1/1)	NA	Small (1/1)	Yes (1/1)
3q29	OSTalpha/CG6836	No phenotype (1/1)	Large (1/1)	No change (1/1)	Yes (1/1)
3q29	BDH1/CG8888	Mild (2/2)	Small (1/2)	Small (2/2)	Yes (2/2)
3q29	DLG1/dlg1	Lethal (1/2)	Large (1/1)	Large (1/1)	Yes (2/2)
3q29	FBXO45/Fsn	No phenotype (1/1)	Large (1/1)	No change (1/1)	Yes (1/1)
3q29	PAK2/Pak	Moderate (1/1)	Small (1/1)	Small (1/1)	Yes (1/1)
3q29	PCYT1A/Pcyt1	Mild (1/2)	Small (2/2)	Small (2/2)	Yes (2/2)
3q29	PIGX/PIG-X	No phenotype (1/1)	Large (1/1)	No change (1/1)	Yes (1/1)
3q29	PIGZ/PIG-Z	No phenotype (1/1)	Large (1/1)	No change (1/1)	Yes (1/1)
3q29	MFI2/Tsf2	Severe (1/1)	NA	Small (1/1)	Yes (1/1)
7q11.23	BCL7B/BCL7-like	Mild (2/2)	Large (1/2)	No change (2/2)	Yes (2/2)
7q11.23	DNAJC30/CG11035	Mild (2/3)	Large (1/3); Small (1/3)	No change (2/3)	Yes (2/3)	X
7q11.23	ABHD11/CG2059	Mild (1/1)	Large (1/1)	Large (1/1)	Yes (1/1)
7q11.23	CLIP2/CLIP-190	Mild (1/1)	Small (1/1)	Small (1/1)	Yes (1/1)
7q11.23	LIMK1/LIMK1	Mild (2/2)	Small (1/2)	Small (2/2)	Yes (2/2)
7q11.23	NSUN5/Nsun5	No phenotype (2/3)	Large (2/3)	Large (2/3)	Yes (2/3)
7q11.23	FKBP6/shu	No phenotype (1/1)	Large (1/1)	No change (1/1)	Yes (1/1)
7q11.23	STX1A/Syx1A	Lethal (1/2); Mild (1/2)	Large (1/1)	No change (1/1)	Yes (2/2)
B-catenin	CTNNB1/arm	Severe (2/2)	NA	Small (1/1)	Yes (2/2)
B-catenin	EPHB1/Eph	No phenotype (3/3)	Large (2/3); Small (1/3)	Large (1/3); Small (1/3)	Yes (3/3)	X
B-catenin	NRXN1/Nrx-1	No phenotype (3/3)	Large (2/3)	Large (1/3); Small (1/3)	Yes (2/3)	X
B-catenin	PTEN/Pten	No phenotype (2/2)	Large (2/2)	Large (1/2)	Yes (2/2)
B-catenin	LGR5/rk	Moderate (1/4); Mild (1/4)	No change (2/3)	Small (2/4)	Yes (2/4)	X
Core genes	CADPS2/Cadps	No phenotype (2/2)	Large (2/2)	No change (2/2)	Yes (2/2)
Core genes	SLC6A1/Gat	No phenotype (1/1)	No change (1/1)	No change (1/1)	No (1/1)
Core genes	CHD8/kis	Moderate (1/1)	Small (1/1)	Small (1/1)	Yes (1/1)
Core genes	TBX1/org-1	Mild (1/1)	Small (1/1)	Small (1/1)	Yes (1/1)
Core genes	SCN1A/para	No phenotype (4/4)	Small (1/4); Large (1/4)	No change (3/4)	Yes (2/4)	X
Core genes	SHANK3/Prosap	Severe (1/2)	Small (1/1)	Small (2/2)	Yes (2/2)
Core genes	SUCLG2/ScsβG	No phenotype (1/1)	No change (1/1)	No change (1/1)	No (1/1)
Core genes	UBE3A/Ube3a	No phenotype (2/2)	Large (1/2)	Small (1/2); Large (1/2)	Yes (2/2)	X
Microcephaly	ASPM/asp	No phenotype (2/2)	Small (2/2)	Small (2/2)	Yes (2/2)
Microcephaly	CEP135/Cep135	No phenotype (2/2)	No change (2/2)	Large (1/2)	Yes (1/2)	X
Microcephaly	TUBGCP6/Grip163	No phenotype (2/2)	Small (1/2); Large (1/2)	Small (1/2); Large (1/2)	Yes (2/2)	X
Microcephaly	KIF11/Klp61F	Severe (2/2)	NA	Small (2/2)	Yes (2/2)
Microcephaly	MCPH1/MCPH1	Mild (1/2)	Small (1/2)	Small (1/2)	Yes (1/2)	X
Microcephaly	CENPJ/Sas-4	Moderate (1/2)	No change (2/2)	Small (1/2)	Yes (1/2)	X
Microcephaly	SLC25A19/Tpc1	No phenotype (1/1)	No change (1/1)	No change (1/1)	No (1/1)
